# Supplementary material for: Cultivating Resilience in Dryland Soils: An Assisted Migration Approach to Biological Soil Crust Restoration
Source: Microorganisms. 2023 Oct 15;11(10):2570. doi: 10.3390/microorganisms11102570 (PMC10608944; doi:10.3390/microorganisms11102570)
Supplement: Supplementary file 1 [file microorganisms-11-02570-s001.zip]

Archive with 1 entries (1 files):
- microorganisms-2561667-supplementary.pdf
